# Supplementary material for: Hemodynamic and Vascular Stressor Exposure and Outcomes Among Inpatient Hospitalization with Chronic Kidney Disease: A Nationwide Study
Source: J Clin Med. 2026 Jun 18;15(12):4747. doi: 10.3390/jcm15124747 (PMC13302244; doi:10.3390/jcm15124747)
Supplement: Supplementary file 1 [file jcm-15-04747-s001.zip]

Archive with 4 entries (4 files):
- Supplementary Table S3.pdf
- Supplementary Table S4.pdf
- Supplementary Table S1.pdf
- Supplementary Table S2.pdf
